# Supplementary material for: Distinguishing between Microbial Habitats Unravels Ecological Complexity in Coral Microbiomes
Source: mSystems. 2016 Oct 25;1(5):e00143-16. doi: 10.1128/mSystems.00143-16 (PMC5080407; doi:10.1128/mSystems.00143-16)
Supplement: Table S4 [file sys001162060st10.xlsx]

## Sheet: Table S4
Table S4. Description of the 10 most abundant operational taxonomic units in the tissue, mucus or holobiont categories of each coral species (80000 - 140000 sequences per category).
Diploria strigosa Tissue				Diploria strigosa Mucus
O.T.U.	No. sequences	Taxonomy		O.T.U.	No. sequences	Taxonomy
Otu000177	8999	Bacteria;Proteobacteria;Gammaproteobacteria;HOC36;		Otu000001	10400	Bacteria;Cyanobacteria;Cyanobacteria;SubsectionI;FamilyI;Synechococcus;
Otu000793	5805	Bacteria;Proteobacteria;Betaproteobacteria;Nitrosomonadales;Nitrosomonada;uncultured;		Otu005237	3306	Bacteria;Proteobacteria;Alphaproteobacteria;Rickettsiales;SAR116_clade;unclassified;
Otu000586	3881	Bacteria;Proteobacteria;Betaproteobacteria;Nitrosomonadales;Nitrosomonadaceae;Candidatus Branchiomonas;		Otu002076	1958	Bacteria;Sphingobacteriia;Sphingobacter;Spingobacteriaceae;Sphingobacterium_3;
Otu000003	3483	Bacteria;Bacteroidetes;Cytophagia;Cytophagales;Flammeovirgaceae;Candidatus_Amoebophilus;		Otu000793	1684	Bacteria;Proteobacteria;Betaproteobacteria;Nitrosomonadales;Nitrosomonada;uncultured;
Otu002076	2148	Bacteria;Sphingobacteriia;Sphingobacter;Spingobacteriaceae;Sphingobacterium_3;		Otu000187	1639	Bacteria;Proteobacteria;Gammaproteobacteria;Vibrionales;Vibrionaceae;Photobacterium;
Otu011864	2056	Bacteria;AEGEAN-245;		Otu001417	1430	Archaea;Thaumarchaeota;Marine_Group_I;unclassified;unclassified;unclassified;
Otu003461	2042	Bacteria;Proteobacteria;Deltaproteobacteria;Sh765B-TzT-29;unclassified;unclassified;		Otu003586	1135	Bacteria;Proteobacteria;Gammaproteobacteria;Legionellales;Legionellaceae;Legionella;
Otu008830	1896	Bacteria;AEGEAN-245;		Otu004029	1059	Bacteria;Alphaproteobacteria;Rickettsiales;LSW-14;
Otu000187	1862	Bacteria;Proteobacteria;Gammaproteobacteria;Vibrionales;Vibrionaceae;Photobacterium;		Otu005123	995	Bacteria;Sphingobacteriia;Sphingobacter;Spingobacteriaceae;Sphingobacterium_3;
Otu000673	1726	Bacteria;Proteobacteria;Betaproteobacteria;Nitrosomonadales;Nitrosomonadaceae;Candidatus Branchiomonas;		Otu014490	990	Bacteria;Firmicutes;Bacilli;Bacillales;Alicyclobacillaceae;Tumebacillus;
Montastrea cavernosa Tissue				Montastrea cavernosa Mucus
O.T.U.	No. sequences	Taxonomy		O.T.U.	No. sequences	Taxonomy
Otu000003	2246	Bacteria;Bacteroidetes;Cytophagia;Cytophagales;Flammeovirgaceae;Candidatus_Amoebophilus;		Otu000001	9704	Bacteria;Cyanobacteria;Cyanobacteria;SubsectionI;FamilyI;Synechococcus;
Otu000118	2078	Bacteria;Proteobacteria;Gammaproteobacteria;Oceanospirillales;Hahellaceae;Endozoicomonas;		Otu000015	1718	Bacteria;Proteobacteria;Alphaproteobacteria;Rhodobacterales;Rhodobacteraceae;unclassified;
Otu003476	1785	Bacteria;Proteobacteria;Gammaproteobacteria;Chromatiales;Chromatiaceae;Nitrosococcus		Otu000211	1331	Bacteria;Chloroflexi;TK10;
Otu000014	1570	Bacteria;Proteobacteria;Gammaproteobacteria;Oceanospirillales;Hahellaceae;Endozoicomonas;		Otu000024	965	Archaea;Thaumarchaeota;Marine_Group_I;unclassified;unclassified;unclassified;
Otu000586	1161	Bacteria;Proteobacteria;Betaproteobacteria;Nitrosomonadales;Nitrosomonadaceae;Candidatus Branchiomonas;		Otu001134	900	Bacteria;Proteobacteria;Alphaproteobacteria;Rhodobacterales;Rhodobacteraceae;Pseudovibrio;
Otu000053	1150	Bacteria;Proteobacteria;Alphaproteobacteria;Rhodospirillales;Rhodospirillaceae;unclassified;		Otu000566	799	Bacteria;Proteobacteria;Alphaproteobacteria;Rhizobiales;Bradyrhizobiaceae;unclassified;
Otu000793	996	Bacteria;Proteobacteria;Betaproteobacteria;Nitrosomonadales;Nitrosomonada;uncultured;		Otu000757	757	Bacteria;Proteobacteria;Alphaproteobacteria;Rhizobiales;Hyphomicrobiaceae;unclassified;
Otu000093	900	Bacteria;Acidobacteria;Holophagae;Subgroup_10;TK85;unclassified;		Otu011576	753	Bacteria;Bacteroidetes;Flavobacteriia;Flavobacteriales;Flavobacteriaceae;NS2b_marine_group;
Otu000057	885	Bacteria;Acidobacteria;Acidobacteria;Subgroup_6;unclassified;unclassified;		Otu000017	742	Bacteria;Proteobacteria;Alphaproteobacteria;Rhodobacterales;Rhodobacteraceae;unclassified;
Otu004833	774	Bacteria;Proteobacteria;Gammaproteobacteria;E01-9C-26_marine_group;unclassified;unclassified;		Otu000093	733	Bacteria;Acidobacteria;Holophagae;Subgroup_10;TK85;unclassified;
Orbicella faveolata Tissue				Orbicella faveolata Mucus
O.T.U.	No. sequences	Taxonomy		O.T.U.	No. sequences	Taxonomy
Otu000003	12955	Bacteria;Bacteroidetes;Cytophagia;Cytophagales;Flammeovirgaceae;Candidatus_Amoebophilus;		Otu000001	12707	Bacteria;Cyanobacteria;Cyanobacteria;SubsectionI;FamilyI;Synechococcus;
Otu000177	5383	Bacteria;Proteobacteria;Gammaproteobacteria;HOC36;		Otu000073	1978	Bacteria;Verrucomicrobia;Verrucomicrobiae;Verrucomicrobiales;Rubritaleaceae;Rubritalea;
Otu000602	3133	Bacteria;Proteobacteria;Alphaproteobacteria;Rhodospirillales;Rhodospirillaceae;Thalassospira;		Otu000015	1846	Bacteria;Proteobacteria;Alphaproteobacteria;Rhodobacterales;Rhodobacteraceae;unclassified;
Otu000008	2176	Bacteria;Bacteroidetes;Cytophagia;Cytophagales;unclassified;unclassified;		Otu005717	1763	Bacteria;Alphaproteobacteria;Rickettsiales;LSW-14;
Otu000844	1998	Bacteria;Bacteroidetes;Cytophagia;Cytophagales;Flammeovirgaceae;unclassified;		Otu014490	1763	Bacteria;Firmicutes;Bacilli;Bacillales;Alicyclobacillaceae;Tumebacillus;
Otu002449	1959	Bacteria;Proteobacteria;Alphaproteobacteria;Rhodospirillales;Rhodospirillaceae;unclassified;		Otu000566	1717	Bacteria;Proteobacteria;Alphaproteobacteria;Rhizobiales;Bradyrhizobiaceae;unclassified;
Otu003257	1904	Bacteria;Bacteroidetes;Cytophagia;Cytophagales;Flammeovirgaceae;Candidatus_Amoebophilus;		Otu000033	1047	Bacteria;Proteobacteria;Alphaproteobacteria;Rhizobiales;Rhodobiaceae;Rhodobium;
Otu000023	1856	Bacteria;Bacteroidetes;Flavobacteriia;Flavobacteriales;Flavobacteriaceae;unclassified;		Otu000796	1008	Bacteria;Firmicutes;Clostridia;Clostridiales;Clostridiaceae_4;Clostridium_sensu_stricto;
Otu003378	1802	Bacteria;Proteobacteria;Alphaproteobacteria;unclassified;unclassified;unclassified; (coral exclusive clade)		Otu000265	875	Bacteria;Firmicutes;Clostridia;Clostridiales;Clostridiaceae_4;Clostridium_sensu_stricto;
Otu000458	1614	Bacteria;Proteobacteria;Alphaproteobacteria;Rhodospirillales;Rhodospirillaceae;Defluviicoccus		Otu013353	852	Bacteria;Alphaproteobacteria;E6aD10;
Porites astreoides Tissue				Porites astreoides Mucus				Porites astreoides Holobiont
O.T.U.	No. sequences	Taxonomy		O.T.U.	No. sequences	Taxonomy		O.T.U.	No. sequences	Taxonomy
Otu000014	42673	Bacteria;Proteobacteria;Gammaproteobacteria;Oceanospirillales;Hahellaceae;Endozoicomonas;		Otu000014	49071	Bacteria;Proteobacteria;Gammaproteobacteria;Oceanospirillales;Hahellaceae;Endozoicomonas;		Otu000014	38048	Bacteria;Proteobacteria;Gammaproteobacteria;Oceanospirillales;Hahellaceae;Endozoicomonas;
Otu005382	3888	Bacteria;Proteobacteria;Betaproteobacteria;Nitrosomonadales;Nitrosomonadaceae;Candidatus Branchiomonas;		Otu000001	7615	Bacteria;Cyanobacteria;Cyanobacteria;SubsectionI;FamilyI;Synechococcus;		Otu000055	7135	Bacteria;Proteobacteria;Betaproteobacteria;Burkholderiales;Burkholderiaceae;Ralstonia;
Otu000048	2475	Bacteria;Proteobacteria;Gammaproteobacteria;Vibrionales;Vibrionaceae;Vibrio;		Otu000673	1849	Bacteria;Proteobacteria;Betaproteobacteria;Nitrosomonadales;Nitrosomonadaceae;Candidatus Branchiomonas;		Otu000001	6682	Bacteria;Cyanobacteria;Cyanobacteria;SubsectionI;FamilyI;Synechococcus;
Otu002642	1613	Bacteria;Proteobacteria;Betaproteobacteria;Nitrosomonadales;Nitrosomonadaceae;Candidatus Branchiomonas;		Otu000005	1068	Bacteria;Proteobacteria;Alphaproteobacteria;Rhodobacterales;Rhodobacteraceae;unclassified;		Otu001199	5357	Bacteria;Actinobacteria;Actinobacteria;Micrococcales;Microbacteriaceae;Curtobacterium;
Otu000275	920	Bacteria;Proteobacteria;Gammaproteobacteria;Alteromonadales;Shewanellaceae;Shewanella;		Otu000015	782	Bacteria;Proteobacteria;Alphaproteobacteria;Rhodobacterales;Rhodobacteraceae;unclassified;		Otu000015	2652	Bacteria;Proteobacteria;Alphaproteobacteria;Rhodobacterales;Rhodobacteraceae;unclassified;
Otu000216	859	Bacteria;Proteobacteria;Gammaproteobacteria;Vibrionales;Vibrionaceae;Photobacterium;		Otu000118	770	Bacteria;Proteobacteria;Gammaproteobacteria;Oceanospirillales;Hahellaceae;Endozoicomonas;		Otu002198	2376	Bacteria;Bacteroidetes;Bacteroidia;Bacteroidales;Porphyromonadaceae;unclassified;
Otu000003	734	Bacteria;Bacteroidetes;Cytophagia;Cytophagales;Flammeovirgaceae;Candidatus_Amoebophilus;		Otu000008	723	Bacteria;Bacteroidetes;Cytophagia;Cytophagales;unclassified;unclassified;		Otu013559	2210	Bacteria;Bacteroidetes;Bacteroidia;Bacteroidales;unclassified;unclassified;
Otu000035	652	Bacteria;Proteobacteria;Gammaproteobacteria;Vibrionales;Vibrionaceae;unclassified;		Otu001631	676	Bacteria;Cyanobacteria;Cyanobacteria;unclassified;unclassified;unclassified;		Otu000093	1578	Bacteria;Acidobacteria;Holophagae;Subgroup_10;TK85;unclassified;
Otu000027	562	Bacteria;Proteobacteria;Gammaproteobacteria;Chromatiales;Chromatiaceae;Nitrosococcus;		Otu005706	675	Bacteria;Bacteroidetes;Flavobacteriia;Flavobacteriales;Flavobacteriaceae;unclassified;		Otu000033	1093	Bacteria;Proteobacteria;Alphaproteobacteria;Rhizobiales;Rhodobiaceae;Rhodobium;
Otu004535	501	Bacteria;Proteobacteria;Alphaproteobacteria;Rhizobiales_3;Bradyrhizobiaceae;Bradyrhizobium;		Otu000177	626	Bacteria;Proteobacteria;Gammaproteobacteria;HOC36;		Otu000278	823	Bacteria;Chloroflexi;Caldilineae;Caldilineales;Caldilineaceae;unclassified;
Porites porites Tissue				Porites porites Mucus				Porites porites Holobiont
O.T.U.	No. sequences	Taxonomy		O.T.U.	No. sequences	Taxonomy		O.T.U.	No. sequences	Taxonomy
Otu000003	18155	Bacteria;Bacteroidetes;Cytophagia;Cytophagales;Flammeovirgaceae;Candidatus_Amoebophilus;		Otu000001	9936	Bacteria;Cyanobacteria;Cyanobacteria;SubsectionI;FamilyI;Synechococcus;		Otu000055	30638	Bacteria;Proteobacteria;Betaproteobacteria;Burkholderiales;Burkholderiaceae;Ralstonia;
Otu002211	7863	Bacteria;Spirochaetae;Spirochaetes;Spirochaetales;Spirochaetaceae;Spirochaeta;		Otu000048	7297	Bacteria;Proteobacteria;Gammaproteobacteria;Vibrionales;Vibrionaceae;Vibrio;		Otu001199	6936	Bacteria;Actinobacteria;Actinobacteria;Micrococcales;Microbacteriaceae;Curtobacterium;
Otu000177	4635	Bacteria;Proteobacteria;Gammaproteobacteria;HOC36;		Otu000116	3223	Bacteria;Proteobacteria;Gammaproteobacteria;Vibrionales;Vibrionaceae;Vibrio;		Otu000048	5781	Bacteria;Proteobacteria;Gammaproteobacteria;Vibrionales;Vibrionaceae;Vibrio;
Otu002950	4113	Bacteria;Proteobacteria;Alphaproteobacteria;unclassified;unclassified;unclassified;		Otu000112	2653	Bacteria;Proteobacteria;Gammaproteobacteria;Alteromonadales;Pseudoalteromonadaceae;Pseudoalteromonas;		Otu002211	3972	Bacteria;Spirochaetae;Spirochaetes;Spirochaetales;Spirochaetaceae;Spirochaeta;
Otu000048	3353	Bacteria;Proteobacteria;Gammaproteobacteria;Vibrionales;Vibrionaceae;Vibrio;		Otu005380	2224	Bacteria;Cyanobacteria;Cyanobacteria;SubsectionI;FamilyI;Prochlorococcus;		Otu001563	3327	Bacteria;Proteobacteria;Alphaproteobacteria;Rhizobiales_1;Phyllobacteriaceae_1;Ahrensia;
Otu004977	2808	Bacteria;Proteobacteria;Alphaproteobacteria;Rhizobiales_5;Rhodobiaceae;Parvibaculum;		Otu005231	2104	Bacteria;Proteobacteria;Epsilonproteobacteria;Campylobacterales;unclassified;unclassified;		Otu000169	3317	Bacteria;Firmicutes;Clostridia;Clostridiales;Clostridiaceae_1;unclassified;
Otu000216	2551	Bacteria;Proteobacteria;Gammaproteobacteria;Vibrionales;Vibrionaceae;Photobacterium;		Otu000216	1955	Bacteria;Proteobacteria;Gammaproteobacteria;Vibrionales;Vibrionaceae;Photobacterium;		Otu000116	2102	Bacteria;Proteobacteria;Gammaproteobacteria;Vibrionales;Vibrionaceae;Vibrio;
Otu003257	1443	Bacteria;Bacteroidetes;Cytophagia;Cytophagales;Flammeovirgaceae;Candidatus_Amoebophilus;		Otu000058	1895	Bacteria;Actinobacteria;Acidimicrobiia;Acidimicrobiales;OM1_clade;Candidatus_Actinomarina;		Otu000001	2021	Bacteria;Cyanobacteria;Cyanobacteria;SubsectionI;FamilyI;Synechococcus;
Otu000793	1430	Bacteria;Proteobacteria;Betaproteobacteria;Nitrosomonadales;Nitrosomonada;uncultured;		Otu000035	1588	Bacteria;Proteobacteria;Gammaproteobacteria;Vibrionales;Vibrionaceae;unclassified;		Otu000275	1940	Bacteria;Proteobacteria;Gammaproteobacteria;Alteromonadales;Shewanellaceae;Shewanella;
Otu000035	1228	Bacteria;Proteobacteria;Gammaproteobacteria;Vibrionales;Vibrionaceae;unclassified;		Otu000566	1484	Bacteria;Proteobacteria;Alphaproteobacteria;Rhizobiales;Bradyrhizobiaceae;unclassified;		Otu014168	1720	Bacteria;Firmicutes;Clostridia;Clostridiales;Lachnospiraceae;Epulopiscium;
Seawater
O.T.U.	No. sequences	Taxonomy
Otu000001	39073	Bacteria;Cyanobacteria;Cyanobacteria;SubsectionI;FamilyI;Synechococcus;
Otu000005	6783	Bacteria;Proteobacteria;Alphaproteobacteria;Rhodobacterales;Rhodobacteraceae;unclassified;
Otu005380	4597	Bacteria;Cyanobacteria;Cyanobacteria;SubsectionI;FamilyI;Prochlorococcus;
Otu000058	4334	Bacteria;Actinobacteria;Acidimicrobiia;Acidimicrobiales;OM1_clade;Candidatus_Actinomarina;
Otu000937	1420	Bacteria;Proteobacteria;Alphaproteobacteria;Rickettsiales;SAR116_clade;unclassified;
Otu000442	1365	Bacteria;Bacteroidetes;Flavobacteriia;Flavobacteriales;Flavobacteriaceae;NS4_marine_group;
Otu000072	1255	Bacteria;Proteobacteria;Gammaproteobacteria;Oceanospirillales;SAR86_clade;unclassified;
Otu000009	1227	Bacteria;Proteobacteria;Alphaproteobacteria;Rhodospirillales;Rhodospirillaceae;AEGEAN-169_marine_group;
Otu000613	1035	Bacteria;Bacteroidetes;Flavobacteriia;Flavobacteriales;Flavobacteriaceae;NS5_marine_group;
Otu000222	1028	Bacteria;Bacteroidetes;Flavobacteriia;Flavobacteriales;Cryomorphaceae;Owenweeksia;
